# Supplementary material for: Enteric glial cell diversification is influenced by spatiotemporal factors and source of neural progenitors in mice
Source: Front Neurosci. 2024 Aug 29;18:1392703. doi: 10.3389/fnins.2024.1392703 (PMC11390640; doi:10.3389/fnins.2024.1392703)
Supplement: Supplementary file 4 [file Data_Sheet_2.xlsx]

## Sheet: Myenteric plexus WT
Fig. 1D	Distal ileum ; WT mice		SOX10+ cells per field (n=3-5)
			Type I	Type II	Type III	Type IV
	P1	N=1 ; M	90.8 ± 2.7	9.2 ± 3	1.2 ± 1.8	0
		N=2 ; F	166 ± 31.8	24 ± 9.7	3.2 ± 1.6	0
		N=3 ; F	77 ± 4.9	10.8 ± 2.5	2 ± 0	0
		N=4 ; M	164.8 ± 33.3	24.4 ± 8.1	3.6 ± 2.4	0
	P5	N=1 ; M	77.2 ± 16.1	14.8 ± 4.3	23 ± 6.1	5.8 ± 2.8
		N=2 ; M	56.6 ± 13.2	10.8 ± 5.1	20.2 ± 3.1	9 ± 3.7
		N=3 ; F	87.5 ± 31.7	26.3 ± 12.5	22.5 ± 5.3	5.8 ± 0.5
	P10	N=1 ; F	55.8 ± 25	15.8 ± 5	21.2 ± 2.7	21.2 ± 2.6
		N=2 ; M	76.8 ± 12.6	19.6 ± 5.3	22 ± 4.7	26.6 ± 5.2
		N=3 ; F	70.5 ± 7	12.3 ± 4.6	12.8 ± 3.9	19.8 ± 2.9
	P20	N=1 ; F	31.2 ± 5.9	10.6 ± 4.8	14 ± 3.5	12.2 ± 1.6
		N=2 ; F	33.8 ± 7.6	8 ± 2.8	12.2 ± 3.5	11.8 ± 3.1
		N=3 ; M	40 ± 20.1	10.6 ± 2.1	19.2 ± 4.5	14 ± 3.1
		N=4 ; M	46.2 ± 13.4	11.8 ± 1.6	13 ± 2.1	13.2 ± 2.8
Fig. 2D	Distal colon ; WT mice		SOX10+ cells per field (n=3-5)
			Type I	Type II	Type III	Type IV
	P1	N=1 ; F	225.8 ± 19.5	20 ± 4.7	4.4 ± 0.5	3.2 ±0.8
		N=2 ; F	233.3 ± 24.5	17.7 ± 4.2	5.6 ± 3.1	0
		N=3 ; M	187.8 ± 25.9	20.6 ± 11.3	3.6 ± 2.3	0
	P5	N=1 ; M	69.2 ± 15	24 ± 6.2	18.8 ± 4	44.8 ± 3.5
		N=2 ; M	121.6 ± 20.2	19 ± 9.3	13.2 ± 4.7	17.2 ± 7
		N=3 ; F	125.4 ± 4.5	18.8 ± 7.2	15.4 ± 1.3	36.8 ± 7
	P10	N=1 ; M	100.8 ± 21.4	23.8 ± 5.9	30.6 ± 6.7	38.8 ± 3.2
		N=2 ; F	91.2 ± 17.3	17.2 ± 8.3	13.8 ± 2.7	36 ± 10.3
		N=3 ; F	62.4 ± 17.5	14.2 ± 5	14 ± 4.3	27.8 ± 10
	P20	N=1 ; M	36.8 ± 12.6	10.4 ± 6.5	18.8 ± 3.5	16.8 ± 3.6
		N=2 ; F	28.3 ± 3.1	10 ± 2	17 ± 2	24.5 ± 7.7
		N=3 ; M	48.6 ± 15.2	14.8 ± 3	13.2 ± 2.8	12.6 ± 2.9

## Sheet: Submucosal plexus WT
Fig. 3C	Distal ileum ; WT mice		SOX10+ cells per field (n=6-10)
			Type I	Type II	Type III
	P1	N=1 ; M	2.4 ± 1.3	13.9 ± 5.3	0
		N=2 ; F	6.3 ± 2.9	8.8 ± 3.7	0
		N=3 ; M	4.6 ± 1.5	10.9 ± 4.3	0
	P5	N=1 ; M	7.7 ± 3.3	20.4 ± 7.6	0.3 ± 0.5
		N=2 ; F	10.1 ± 4.1	21.5 ± 5	0.1 ± 0.3
		N=3 ; F	12.1 ± 5.2	13 ± 4.8	0
	P10	N=1 ; F	15.2 ± 4.4	11 ± 3.6	0.8 ± 0.6
		N=2 ; M	10.7 ± 3.5	16 ± 6.8	0
		N=3 ; F	12.1 ± 5.8	16.9 ± 4.3	2.4 ± 1
	P20	N=1 ; F	10.1 ± 3.2	8.3 ± 3.8	2.3 ± 0.7
		N=2 ; M	9 ± 4.4	7.9 ± 5.6	2.4 ± 0.5
		N=3 ; F	9.3 ± 2.6	5.8 ± 1.9	2.2 ± 1
Fig. 4C	Distal colon ; WT mice		SOX10+ cells per field (n=6-10)
			Type I	Type II	Type III
	P1	N=1 ; F	0	7.1 ± 6.4	0
		N=2 ; M	0	6 ± 1.1	0
		N=3 ; F	0	3.7 ± 3.2	0.1 ± 0.4
	P5	N=1 ; M	2.9 ± 2.4	9.8 ± 4	0.3 ± 0.7
		N=2 ; M	3.2 ± 2.3	12.5 ± 4.4	0
		N=3 ; F	6 ± 3.8	8.6 ± 3.6	0
	P10	N=1 ; M	6.4 ± 3.4	12.8 ± 5.6	1.6 ± 2.6
		N=2 ; M	7.7 ± 4	14.7 ± 9.7	0
		N=3 ; F	8.1 ± 2.7	10.1 ± 4.2	0.3 ± 0.5
	P20	N=1 ; M	4.4 ± 3.6	9.4 ± 4.4	0.7 ± 0.7
		N=2 ; M	6.3 ± 3.1	9.6 ± 3.9	0.4 ± 0.7
		N=3 ; F	6 ± 3.4	8 ± 4.7	1.7 ± 1

## Sheet: Myenteric plexus Dhh
Fig, S2A
	Distal ileum ; Dhh-Cre;Rosa26FloxSTOP-YFP mice		Type I		Type II		Type III		Type IV
			SOX10+ cells per field (n=3-5)	SOX10+ YFP+ cells per field (n=3-5)	SOX10+ cells per field (n=3-5)	SOX10+ YFP+ cells per field (n=3-5)	SOX10+ cells per field (n=3-5)	SOX10+ YFP+ cells per field (n=3-5)	SOX10+ cells per field (n=3-5)	SOX10+ YFP+ cells per field (n=3-5)
	P1	N=1 ; M	121.5 ± 23.3	0	25.5 ± 5.2	0	3.3 ± 1.9	0	1 ± 0	0
		N=2 ; F	90.2 ± 20.7	0.2 ± 0.4	14.2 ± 4.5	0	2.4 ± 1.1	0	1.2 ± 0.4	0
		N=3 ; F	101 ± 19.8	0.2 ± 0.4	13.8 ± 2.3	0	2.4 ± 0.5	0	0.6 ± 0.5	0
	P5	N=1 ; M	115.8 ± 18.8	0.8 ± 1.3	26 ± 4.1	0	11.6 ± 5	0	10.2 ± 2	0
		N=2 ; M	59.8 ± 13.1	1.2 ± 1	18 ± 5	1.7 ± 1.6	17.7 ± 3.3	0.5 ± 1.2	9.7 ± 3.5	0
		N=3 ; F	49.8 ± 13.6	1.6 ± 1.5	15.4 ± 3.4	1.6 ± 2	14.8 ± 4	1.6 ± 2.2	9.6 ± 2.7	0.8 ± 1.1
	P10	N=1 ; F	60.2 ± 15.6	4.2 ± 2.6	18.8 ± 3.8	1.2 ± 0.8	7.2 ± 1.3	1 ± 1	13.8 ± 2.9	1.6 ± 1.3
		N=2 ; M	45.8 ± 12.6	2.2 ± 1.3	17 ± 5.3	0.8 ± 0.8	14.6 ± 7.2	1 ± 1.7	18.6 ± 3.5	1 ± 1.7
		N=3 ; F	69.2 ± 16.6	2.2 ± 1.8	21.4 ± 13.5	1.6 ± 2.3	9.8 ± 2.6	0.4 ± 0.5	24.2 ± 5.9	2.2 ± 2.9
	P20	N=1 ; M	30.8 ± 4.3	0	12.2 ± 2.4	0	4.4 ± 1.5	0	14.8 ± 3.7	0
		N=2 ; F	37.5 ± 10.7	0	11.3 ± 6.5	0	4.8 ± 1.5	0	12.75 ± 3.9	0
		N=3 ; M	23.2 ± 13.9	1.3 ± 1.3	6.2 ± 2.2	0.9 ± 1.2	4.8 ± 1.5	0.6 ± 0.8	13.2 ± 3.8	3.1 ± 2.5
Fig, S2B
	Distal colon ; Dhh-Cre;Rosa26FloxSTOP-YFP mice		Type I		Type II		Type III		Type IV
			SOX10+ cells per field (n=3-5)	SOX10+ YFP+ cells per field (n=3-5)	SOX10+ cells per field (n=3-5)	SOX10+ YFP+ cells per field (n=3-5)	SOX10+ cells per field (n=3-5)	SOX10+ YFP+ cells per field (n=3-5)	SOX10+ cells per field (n=3-5)	SOX10+ YFP+ cells per field (n=3-5)
	P1	N=1 ; F	95.2 ± 32	8 ± 3.5	13.4 ± 4.5	0.8 ± 0.8	1.2 ± 0.8	0	1.4 ± 1.1	0
		N=2 ; F	103 ± 18.4	6.3 ± 2.6	9.3 ± 3.1	0	1.8 ± 1	0	1.3 ± 1.3	0
		N=3 ; M	125.2 ± 20.3	10.6 ± 4.4	13 ± 6.8	1.2 ± 1.3	5.4 ± 2.3	0.6 ± 0.9	0.6 ± 0.9	0
	P5	N=1 ; M	71 ± 14.1	4.8 ± 3.8	17.2 ± 4.9	0.2 ± 0.4	5.6 ± 1.7	0	10.5 ± 2.5	0
		N=2 ; M	66.3 ± 27.7	6.6 ± 6.9	22.6 ± 3.2	1.4 ± 1.9	13.6 ± 5.4	1 ± 2.2	22.2 ± 3.1	2.4 ± 4.3
		N=3 ; F	62 ± 8.9	8.6 ± 4	19 ± 6	2 ± 1.4	13.8 ± 5.4	0.4 ± 0.5	20.8 ± 5.1	0
	P10	N=1 ; M	42.2 ± 5	6.4 ± 4.3	13.2 ± 2.5	2.4 ± 0.9	6.4 ± 1.9	0.8 ± 0.8	12.6 ± 2.1	1.6 ± 1.8
		N=2 ; F	50.2 ± 29.6	3.6 ± 1.1	12.8 ± 3.6	0.6 ± 1.1	7.3 ± 2.2	2.2 ± 1.3	17.6 ± 3.5	0.8 ± 0.8
		N=3 ; M	89.6 ± 10.4	10 ± 7.1	25.6 ± 5.9	1.2 ± 1.1	12.6 ± 5.7	0.4 ± 0.9	29.2 ± 6	2.2 ± 3.5
	P20	N=1 ; F	39.8 ± 9	2.8 ± 0.8	6.8 ± 1.5	1.2 ± 1.1	6 ± 2.3	3 ± 2.9	12.8 ± 2.3	5 ± 2.3
		N=2 ; F	22.6 ± 7.1	3 ± 0.7	6.6 ± 4.3	1 ± 0.7	7.2 ± 1.9	1 ± 0.7	12.6 ± 3	1 ± 1.2
		N=3 ; M	39.3 ± 5.2	6.3 ± 4	20.3 ± 4.6	5 ± 1.4	6.3 ± 1	1 ± 1.4	28.8 ± 3.5	10.5 ± 1.7

## Sheet: Submucosal plexus Dhh
Fig. S2C
	Distal ileum ; Dhh-Cre;Rosa26FloxSTOP-YFP mice		Type I		Type II		Type III
			SOX10+ cells per field (n=6-10)	SOX10+ YFP+ cells per field (n=6-10)	SOX10+ cells per field (n=6-10)	SOX10+ YFP+ cells per field (n=6-10)	SOX10+ cells per field (n=6-10)	SOX10+ YFP+ cells per field (n=6-10)
	P1	N=1 ; M	2.3 ± 1.9	0	19.1 ± 4.2	0	0	0
		N=2 ; F	0	0	14.3 ± 1.2	0.2 ± 0.7	0	0
		N=3 ; F	1 ± 1.2	0	16 ± 2.9	0	0	0
	P5	N=1 ; M	9.4 ± 3.1	0.3 ± 0.5	21.3 ± 5	2.5 ± 1.5	4 ± 2.3	1.1 ± 1
		N=2 ; M	10.6 ± 3.5	2.4 ± 1.6	15.7 ± 5.8	1.9 ± 2.3	7.9 ± 1.8	0.4 ± 0.7
		N=3 ; F	6.8 ± 1.2	0.8 ± 0.7	8.5 ± 1.8	0.8 ± 1.3	7.6 ± 1.9	2.2 ± 1.8
	P10	N=1 ; F	1.9 ± 1.4	0.4 ± 0.7	15 ± 4.2	4.4 ± 3.9	3.4 ± 1.2	0.8 ± 1
		N=2 ; M	7 ± 2.3	1 ± 1.2	16.5 ± 4	0.7 ± 0.7	6.3 ± 1.5	0.3 ± 0.9
		N=3 ; F	3.4 ± 2.7	0.4 ± 0.7	10 ± 2.8	1.3 ± 1.5	5.7 ± 1.9	0
	P20	N=1 ; M	4.4 ± 1.7	0.6 ± 0.9	3 ± 1.2	0.4 ± 0.9	4.3 ± 0.5	0.1 ± 0.3
		N=2 ; F	2.9 ± 1.4	0.1 ± 0.3	5.4 ± 1.6	0.7 ± 0.9	4 ± 1.2	0.4 ± 0.7
		N=3 ; M	5 ± 2.1	0.5 ± 0.7	4.1 ± 1.5	1.4 ± 1.3	2.1 ± 1.1	0.2 ± 0.4
Fig. S2D
	Distal colon ; Dhh-Cre;Rosa26FloxSTOP-YFP mice		Type I		Type II		Type III
			SOX10+ cells per field (n=6-10)	SOX10+ YFP+ cells per field (n=6-10)	SOX10+ cells per field (n=6-10)	SOX10+ YFP+ cells per field (n=6-10)	SOX10+ cells per field (n=6-10)	SOX10+ YFP+ cells per field (n=6-10)
	P1	N=1 ; F	0	0	26.8 ± 8.1	0	0	0
		N=2 ; F	0	0	14 ± 5.9	0	0	0
		N=3 ; M	0	0	19.3 ± 6.1	0	0	0
	P5	N=1 ; M	5.2 ± 3.6	1.4 ± 1.9	6.8 ± 2.3	1.8 ± 2.6	3.3 ± 0.7	0.4 ± 0.7
		N=2 ; M	2.6 ± 1.8	1 ± 1.1	8.2 ± 4	0	1.9 ± 1.4	0
		N=3 ; F	2.5 ± 2.5	0.2 ± 0.4	5 ± 1.3	1.2 ± 1.3	1.6 ± 0.9	0.3 ± 0.5
	P10	N=1 ; M	5 ± 2.6	1.4 ± 0.9	4.4 ± 1.7	0.7 ± 0.7	3.2 ± 1	0.1 ± 0.3
		N=2 ; F	5.4 ± 2.7	1.2 ± 0.8	7 ± 3.8	1.2 ± 0.8	2.1 ± 1.7	0
		N=3 ; M	1 ± 1.1	0.4 ± 1.3	10.4 ± 5.8	2.2 ± 1.4	1.6 ± 1.5	0.1 ± 0.3
	P20	N=1 ; F	3.3 ± 1.7	0.7 ± 0.7	3.8 ± 1.2	0.7 ± 0.9	2.9 ± 0.8	0.1 ± 0.3
		N=2 ; F	3.6 ± 1.3	3.6 ± 1.3	5.4 ± 1.4	5.4 ± 1.4	2 ± 1.2	2 ± 1.2
		N=3 ; M	3 ± 0.9	3 ± 0.9	6 ± 1.6	6 ± 1.6	1.6 ± 1.6	1.6 ± 1.6
